# Supplementary material for: MicroRNA Regulation of Cbx7 Mediates a Switch of Polycomb Orthologs during ESC Differentiation
Source: Cell Stem Cell. 2012 Jan 6;10(1-5):33–46. doi: 10.1016/j.stem.2011.12.004 (PMC3277884; doi:10.1016/j.stem.2011.12.004)
Supplement: Table S1. MS Data of the H3K27me3 Pulldown Experiments Shown in Figures 1B and 1C [file mmc2.zip]

Archive with 1 entries (1 files):
- stem_1041_mmc2.xlsx
