# Supplementary material for: MicroRNA Regulation of Cbx7 Mediates a Switch of Polycomb Orthologs during ESC Differentiation
Source: Cell Stem Cell. 2012 Jan 6;10(1-5):33–46. doi: 10.1016/j.stem.2011.12.004 (PMC3277884; doi:10.1016/j.stem.2011.12.004)
Supplement: Table S1. MS Data of the H3K27me3 Pulldown Experiments Shown in Figures 1B and 1C [file mmc2.zip › stem_1041_mmc2.xlsx]

## Sheet: Table S1
Protein IDs	Majority Protein IDs	Protein Names	Gene Names	Uniprot	Peptides Diff	Peptides ES	Peptides MEF	Razor + unique Peptides Diff	Razor + unique Peptides ES	Razor + unique Peptides MEF	Unique Peptides Diff	Unique Peptides ES	Unique Peptides MEF	Sequence Coverage [%]	Unique + Razor Sequence Coverage [%]	Unique Sequence Coverage [%]	Mol. Weight [kDa]	Sequence Length	PEP	Ratio H/L Diff	Ratio H/L Normalized Diff	Ratio H/L Variability [%] Diff	Ratio H/L Count Diff	Ratio H/L MEF	Ratio H/L Normalized MEF	Ratio H/L Variability [%] MEF	Ratio H/L Count MEF	Sequence Coverage Diff [%]	Sequence Coverage MEF [%]	Intensity Diff	Intensity L Diff	Intensity H Diff	Intensity MEF	Intensity L MEF	Intensity H MEF
IPI00828268;IPI00132317	IPI00828268;IPI00132317	Chromobox homolog 2 (Drosophila Pc class);Hromobox homolog 2 (Drosophila Pc class);Putative uncharacterized protein;Chromobox protein homolog 2;M33;Modifier 3 protein	Cbx2;mCG_13903;RP23-458A23.7-001;M33	A2ABG2;Q3TZG6;Q3URA3;P30658	11	11	5	11	11	5	11	11	5	37	37	37	54.917	519	1.81e-143	0.058566	0.14205	108.17	18	0.06087	0.10692	23.294	4	23.1	10	60090000	33727000	26363000	2926100	2608200	317930
IPI00135606;IPI00751159;IPI00757836;IPI00776159;IPI00749566;IPI00776097;IPI00776238	IPI00135606	Chromobox protein homolog 8;Polycomb 3 homolog;Chromobox homolog 8 (Drosophila Pc class);Chromobox homolog 8 (Drosophila Pc class), isoform CRA_b;Putative uncharacterized protein	Cbx8;Pc3;mCG_13904;RP23-458A23.1-001	Q9QXV1;A2ABG3;Q8BPY2	3	2	12	3	2	12	3	2	12	43.1	43.1	43.1	39.859	362	7.38e-112	0.082484	0.29094	97.82	2	0.03468	0.2673	143.7	17	9.1	43.1	5901900	5637400	264550	62093000	44339000	17754000
IPI00762293;IPI00123723;IPI00775840	IPI00762293;IPI00123723;IPI00775840	Putative uncharacterized protein Cbx7;Chromobox protein homolog 7	Cbx7;D15Ertd417e	D3YX86;D3Z0J3;Q8VDS3	6	10	4	6	10	4	6	10	4	36.7	36.7	36.7	28.625	251	1.28e-148	9.6673	26.744	54.017	6	10.228	57.7	116.08	5	26.7	17.1	16729000	2483800	14245000	14214000	1458600	12755000
