# Supplementary material for: MicroRNA Regulation of Cbx7 Mediates a Switch of Polycomb Orthologs during ESC Differentiation
Source: Cell Stem Cell. 2012 Jan 6;10(1-5):33–46. doi: 10.1016/j.stem.2011.12.004 (PMC3277884; doi:10.1016/j.stem.2011.12.004)
Supplement: Table S2. MS Data of the Ring1b and GFP Pulldown Experiments Shown in Figures 2B and 2C [file mmc3.zip › stem_1041_mmc3.xlsx]

## Sheet: GFP IP on Cbx7-EGFP
Protein IDs	Majority Protein IDs	Protein Names	Gene Names	Uniprot	Proteins	Peptides	Razor + unique Peptides	Unique Peptides	Sequence Coverage [%]	Unique + Razor Sequence Coverage [%]	Unique Sequence Coverage [%]	Mol. Weight [kDa]	Sequence Length	PEP	Ratio H/L	Ratio H/L Normalized	Ratio H/L Variability [%]	Ratio H/L Count	Intensity	Intensity L	Intensity H	group
IPI00316639;IPI00114786;IPI00876026;IPI00756086;IPI00756580;IPI00755494;IPI00649480	IPI00316639;IPI00114786;IPI00876026;IPI00756086;IPI00756580;IPI00755494	DNA-binding protein Mel-18;Melanoma nuclear protein 18;Polycomb group RING finger protein 2;RING finger protein 110;Zinc finger protein 144;Polycomb group ring finger 2;Polycomb group ring finger 2, isoform CRA_a;Polycomb complex protein BMI-1;Polycomb group RING finger protein 4;B lymphoma Mo-MLV insertion region 1;MCG9550, isoform CRA_a;PCGF4;Putative uncharacterized protein;MCG120273;Putative …	Mel18;Mel-18;Pcgf2;Rnf110;Zfp144;Znf144;mCG_13225;RP23-94N18.7-001;Bmi1;Bmi-1;Pcgf4;mCG_9550;RP23-396N6.2-001;mCG_120273;RP23-396N6.2-003;RP23-396N6.2-002;RP23-396N6.2-004	P23798;B1AR02;P25916;Q2LC58;Q3ULL2;D3Z4N5;A2ASR8;A2ASR7;A2ASR6	7	3	3	3	5.3	5.3	5.3	37.723	342	4.2875e-12	82.315	48.787	121.79	3	258740000	23604000	235140000	+
IPI00118541	IPI00118541	Mel18 and Bmi1-like RING finger;Polycomb group RING finger protein 6;RING finger protein 134;Putative uncharacterized protein	Mblr;Pcgf6;Rnf134	Q99NA9;Q3V1H7	1	4	4	4	9.9	9.9	9.9	39.82	353	5.2699e-14	19.734	7.1666	61.557	4	193690000	85465000	108220000	+
IPI00762293;IPI00123723;IPI00775840	IPI00762293;IPI00123723;IPI00775840	Putative uncharacterized protein Cbx7;Chromobox protein homolog 7	Cbx7;D15Ertd417e	D3YX86;D3Z0J3;Q8VDS3	3	8	8	8	27.9	27.9	27.9	28.625	251	3.6424e-100	18.177	6.5675	128.36	37	19219000000	2402900000	16816000000	+
IPI00133880	IPI00133880	E3 ubiquitin-protein ligase RING2;RING finger protein 1B;RING finger protein 2	DinG;Ring1b;Rnf2	Q9CQJ4	1	11	11	10	38.4	38.4	34.2	37.623	336	2.3693e-74	20.061	7.8155	99.689	26	1810200000	171380000	1638800000	+
IPI00894922;IPI00133917;IPI00649369;IPI00649888;IPI00648019	IPI00894922;IPI00133917;IPI00649369;IPI00649888	Polyhomeotic-like 2 (Drosophila);Early development regulatory protein 2;p36;Polyhomeotic-like protein 2	Phc2;RP23-467J23.1-001;Edr2;Ph2;RP23-467J23.1-008	B2KFW6;Q9QWH1-1;Q9QWH1;Q9QWH1-2;B1ASA3	5	3	3	3	3.2	3.2	3.2	89.754	850	0.00029724	13.621	9.9774	4.3411	2	36327000	1510400	34817000	+
IPI00380778;IPI00776088;IPI00230256;IPI00230257;IPI00230258;IPI00875684	IPI00380778;IPI00776088;IPI00230256;IPI00230257;IPI00230258	Early development regulatory protein 1;Polyhomeotic-like protein 1;RAE-28;Polyhomeotic-like 1 (Drosophila);Putative uncharacterized protein	Edr;Edr1;Phc1;Rae28	Q64028-1;Q64028;Q7TT35;Q64028-2;Q64028-3;Q3TJ47;Q3V116	6	12	12	12	15.6	15.6	15.6	106.32	1012	1.6108e-125	17.278	7.0293	100.9	28	878070000	225980000	652090000	+

## Sheet: Ring1b IP
Protein IDs	Majority Protein IDs	Protein Names	Gene Names	Uniprot	Proteins	Peptides Diff-Ring1B	Razor + unique Peptides Diff-Ring1B	Unique Peptides Diff-Ring1B	Sequence Coverage [%]	Unique + Razor Sequence Coverage [%]	Unique Sequence Coverage [%]	Mol. Weight [kDa]	Sequence Length	Experiment Diff-Ring1B	Experiment MEF-Ring1B	PEP	Ratio H/L Diff-Ring1B	Ratio H/L Normalized Diff-Ring1B	Ratio H/L Variability [%] Diff-Ring1B	Ratio H/L Count Diff-Ring1B	Sequence Coverage Diff-Ring1B [%]	Intensity Diff-Ring1B	Intensity L Diff-Ring1B	Intensity H Diff-Ring1B	group
IPI00118541	IPI00118541	Mel18 and Bmi1-like RING finger;Polycomb group RING finger protein 6;RING finger protein 134;Putative uncharacterized protein	Mblr;Pcgf6;Rnf134	Q99NA9;Q3V1H7	1	18	18	18	53.5	53.5	53.5	39.82	353	72	95	2.4558e-146	6.8607	7.1377	262.47	66	52.7	1089500000	360720000	728830000	+
IPI00316639;IPI00649480	IPI00316639	DNA-binding protein Mel-18;Melanoma nuclear protein 18;Polycomb group RING finger protein 2;RING finger protein 110;Zinc finger protein 144;Polycomb group ring finger 2;Polycomb group ring finger 2, isoform CRA_a	Mel18;Mel-18;Pcgf2;Rnf110;Zfp144;Znf144;mCG_13225;RP23-94N18.7-001	P23798;B1AR02	2	12	12	9	27.2	27.2	21.9	37.723	342	26	34	5.0887e-51	1.0146	1.2107	105.47	25	24.6	478590000	319970000	158620000	+
IPI00116041;IPI00816980	IPI00116041;IPI00816980	Chromobox protein homolog 4;E3 SUMO-protein ligase CBX4;Polycomb 2 homolog;Chromobox homolog 4 (Drosophila Pc class);Chromobox homolog 4 (Drosophila Pc class), isoform CRA_a;Cbx4 protein;Putative uncharacterized protein	Cbx4;Pc2;mCG_13905;RP23-458A23.2-001	O55187-1;O55187;A2ABG5;Q05BI5;Q3U240;Q8C9Z5;O55187-2	2	2	1	1	2.9	1.8	1.8	60.522	551	2		1.2996e-05	0.73243	0.95193	NaN	1	2.9	1486100	179590	1306500	+
IPI00135919;IPI00653832	IPI00135919;IPI00653832	Polycomb group RING finger protein 5;RING finger protein 159;Pcgf5 protein	Pcgf5;Rnf159	Q3UK78-2;Q3UK78;Q3UK78-1;B7ZP24	2	8	8	8	40.3	40.3	40.3	27.538	236	13	13	6.4917e-59	0.67064	0.8559	22.607	13	30.9	91274000	53380000	37893000	+
IPI00153112;IPI00309520;IPI00877231	IPI00153112	Nervous system Polycomb-1;Polycomb group RING finger protein 1;RING finger protein 68	Nspc1;Pcgf1;Rnf68	Q8R023	3	14	14	14	55.6	55.6	55.6	30.318	259	25	34	1.5194e-67	0.28914	0.27867	63.499	24	52.9	483790000	340440000	143360000	+
IPI00135606	IPI00135606	Chromobox protein homolog 8;Polycomb 3 homolog;Chromobox homolog 8 (Drosophila Pc class);Chromobox homolog 8 (Drosophila Pc class), isoform CRA_b;Putative uncharacterized protein	Cbx8;Pc3;mCG_13904;RP23-458A23.1-001	Q9QXV1;A2ABG3;Q8BPY2	1	15	15	15	60.8	60.8	58.3	39.859	362	25	11	1.6246e-84	0.10239	0.13706	103.69	24	51.9	112540000	61780000	50761000	+
IPI00114786;IPI00756086;IPI00756580;IPI00876026;IPI00755494;IPI00749752	IPI00114786;IPI00756086;IPI00756580;IPI00876026	Polycomb complex protein BMI-1;Polycomb group RING finger protein 4;B lymphoma Mo-MLV insertion region 1;MCG9550, isoform CRA_a;PCGF4;Putative uncharacterized protein;MCG120273;Putative uncharacterized protein ENSMUSP00000108359	Bmi1;Bmi-1;Pcgf4;mCG_9550;RP23-396N6.2-001;RP23-396N6.2-003;RP23-396N6.2-002;mCG_120273	P25916;Q2LC58;Q3ULL2;A2ASR8;A2ASR7;D3Z4N5	6	12	9	9	35.8	30.2	30.2	36.707	324	18	6	4.2484e-83	0.090521	0.11983	142.45	14	31.8	112820000	96879000	15941000	+
IPI00828268;IPI00132317	IPI00828268;IPI00132317	Chromobox homolog 2 (Drosophila Pc class);Hromobox homolog 2 (Drosophila Pc class);Putative uncharacterized protein;Chromobox protein homolog 2;M33;Modifier 3 protein	Cbx2;mCG_13903;RP23-458A23.7-001;M33	A2ABG2;Q3TZG6;Q3URA3;P30658	2	11	11	11	34.7	34.7	34.7	54.917	519	32	36	8.859e-155	0.032389	0.029993	75.656	27	29.9	255740000	239590000	16150000	+
IPI00230257;IPI00230258	IPI00230257;IPI00230258	Early development regulatory protein 1;Polyhomeotic-like protein 1;RAE-28;Putative uncharacterized protein	Edr;Edr1;Phc1;Rae28	Q64028-3;Q64028;Q3TJ47;Q3V116	2	26	26	1	49.5	49.5	0.7	100.94	960	98	149	0	6.1906	5.7145	122.77	96	42.9	1000000000	316150000	683870000	+
IPI00380778;IPI00230256;IPI00776088;IPI00875684	IPI00380778;IPI00230256;IPI00776088	Early development regulatory protein 1;Polyhomeotic-like protein 1;RAE-28;Polyhomeotic-like 1 (Drosophila)	Edr;Edr1;Phc1;Rae28	Q64028-1;Q64028;Q64028-2;Q7TT35	4	26	1	1	50.6	4.3	4.3	106.32	1012	1	2	0	4.9361	2.154	NaN	1	44.4	14601000	7295900	7305100	+
IPI00857563;IPI00229686;IPI00857303;IPI00858215;IPI00652286	IPI00857563;IPI00229686;IPI00857303;IPI00858215	Polyhomeotic-like protein 3;Polyhomeotic-like 3 (Drosophila);Phc3 protein;Putative uncharacterized protein Phc3	Phc3	Q8CHP6-1;Q8CHP6;A2RTJ9;B7ZNA5;D3YY34	5	5	4	4	9.5	8.2	8.2	106.67	993	8	5	2.7958e-42	2.4908	1.1397	124.09	6	6.5	6292400	2404400	3887900	+
IPI00894922;IPI00133917;IPI00649369;IPI00649888;IPI00648019;REV__IPI00124954;REV__IPI00555125	IPI00894922;IPI00133917;IPI00649369	Polyhomeotic-like 2 (Drosophila);Early development regulatory protein 2;p36;Polyhomeotic-like protein 2	Phc2;RP23-467J23.1-001;Edr2;Ph2	B2KFW6;Q9QWH1-1;Q9QWH1;Q9QWH1-2	7	14	14	13	17.8	17.8	17.8	89.754	850	35	36	1.3475e-63	1.0374	1.3152	128.04	35	17.8	245690000	166320000	79376000	+
IPI00133880;IPI00742283;IPI00344616;IPI00742392	IPI00133880	E3 ubiquitin-protein ligase RING2;RING finger protein 1B;RING finger protein 2	DinG;Ring1b;Rnf2	Q9CQJ4	4	20	20	20	58.9	58.9	58.9	37.623	336	117	141	0	0.73518	0.93753	62.486	112	58.9	1699700000	895700000	804020000	+
IPI00762293;IPI00123723;IPI00775840	IPI00762293;IPI00123723;IPI00775840	Putative uncharacterized protein Cbx7;Chromobox protein homolog 7	Cbx7;D15Ertd417e	D3YX86;D3Z0J3;Q8VDS3	3	11	11	10	37.5	37.5	37.5	28.625	251	25	44	4.5923e-89	10.085	9.9681	64.038	24	31.1	314570000	58950000	255620000	+
IPI00225141;IPI00471142	IPI00225141;IPI00471142	Polycomb group RING finger protein 3;RING finger protein 3A	PcgF3;Rnf3;Rnf3a	Q8BTQ0-1;Q8BTQ0;Q8BTQ0-2	2	9	9	9	34.9	34.9	34.9	28.046	241	23	16	1.3423e-55	0.57189	0.64769	12.992	23	34.9	394060000	152640000	241430000	+
